# Supplementary material for: Clinical Utility of Ocular Assessments in Sport-Related Concussion: A Scoping Review
Source: J Funct Morphol Kinesiol. 2024 Sep 4;9(3):157. doi: 10.3390/jfmk9030157 (PMC11417888; doi:10.3390/jfmk9030157)
Supplement: Supplementary file 1 [file jfmk-09-00157-s001.zip]

Archive with 3 entries (3 files):
- Supplementary File S1_Final.pdf
- Supplementary File S2_Final.pdf
- Supplementary File S3.pdf
